# Supplementary material for: Supervised machine learning and genotype by trait biplot as promising approaches for selection of phytochemically enriched Rhus coriaria genotypes
Source: Heliyon. 2024 Dec 29;11(1):e41548. doi: 10.1016/j.heliyon.2024.e41548 (PMC11745794; doi:10.1016/j.heliyon.2024.e41548)
Supplement: Multimedia component 1 [file mmc1.xlsx]

## Sheet: Sheet1
	Original Data	01_cfssubseteval+bestfirst+cross_val_supervised	02_cfssubseteval+evolutionarysearch+cross_val_supervised	04_cfssubseteval+geneticsearch+cross_val_supervised	05_cfssubseteval+greedystepwise+cross_val_supervised	07_cfssubseteval+IWSSembeddedNB+cross_val_supervised	08_cfssubseteval+linearforwardselection+cross_val_supervised	09_cfssubseteval+multiobjectiveevolutionarysearch+cross_val_supervised	10_cfssubseteval+PSOsearch+cross_val_supervised	12_cfssubseteval+Scattersearch+cross_val_supervised	13_cfssubseteval+subsetsizeforwardselection+cross_val_supervised	14_cfssubseteval+TabuSearch+cross_val_supervised	15_chisquared+ranker+thre_0.0+cross_val_supervised	19_classifiersubseteval+geneticsearch+cross_val_supervised	23_consistencysubseteval+evolutionarysearch+cross_val_supervised	24_consistencysubseteval+geneticsearch+cross_val_supervised	26_consistencysubseteval+multiobjectiveevolutionarysearch+cross_val_supervised	27_consistencysubseteval+PSOsearch+cross_val_supervised	28_consistencysubseteval+ranksearch+cross_val_supervised	29_correlationattributeeval+ranker_thre0.2+cross_val_supervised	30_correlationattributeeval+ranker_thre0.1+cross_val_supervised	31_correlationattributeeval+ranker_thre0.15+cross_val_supervised	32_CVattributeeval+ranker_thre1.9+cross_val_supervised	33_filteredattributeeval+ranker_thre0.0+cross_val_supervised	34_filteredsubseteval+greedystepwise_thre1fold+cross_val_supervised	35_filteredsubseteval+genetic_nothre+cross_val_supervised	36_filteredsubseteval+bestfirst_nothre+cross_val_supervised	37_filteredsubseteval+evolutionarysearch_nothre+cross_val_supervised	38_filteredsubseteval+multiobjectiveevolutionarysearch_nothre+cross_val_supervised	39_gainratioattributeeval+ranker_thre_0.0+cross_val_supervised	40_infogain+ranker_thre_0.0+cross_val_supervised	41_pairwisecorrelationattributeeval+ranker_thre_0.5+cross_val_supervised	42_reliefFattributeeval+ranker_thre_0.15+cross_val_supervised	43_significantattributeeval+ranker_thre_0.0+cross_val_supervised	44_svmattributeeval+ranker_thre_100+cross_val_supervised	45_symmetricuncertainityattributeeval+ranker_thre_0.0+cross_val_supervised
Linear SVM	86.7	86.7	86.7	86.7	86.7	86.7	86.7	86.7	86.7	86.7	86.7	86.7	86.7	86.7	86.7	86.7	86.7	86.7	86.7	86.7	86.7	86.7	86.7	86.7	86.7	86.7	86.7	86.7	86.7	86.7	86.7	86.7	86.7	86.7	86.7	86.7
Quadrtic SVM	85.3	86.7	82.7	85.3	84	88	85.3	86.7	84	84	85.3	82.7	86.7	85.3	85.3	81.3	82.7	84	84	84	85.3	84	81.3	85.3	85.3	86.7	84	78.7	81.3	85.3	84	81.3	84	84	82.7	82.7
Cubic SVM	86.7	88	78.7	82.7	81.3	89.3	86.7	84	81.3	88	88	82.7	86.7	84	84	78.7	81.3	81.3	86.7	84	82.7	85.3	78.7	86.7	86.7	84	86.7	78.7	81.3	85.3	88	88	81.3	86.7	84	82.7
Fine KNN K=1	81.3	74.7	54.7	78.7	73.3	84	80	72	70.7	77.3	76	78.7	77.3	77.3	77.3	74.7	70.7	66.7	77.3	76	76	76	77.3	78.7	76	73.3	77.3	65.3	64	78.7	76	77.3	76	77.3	78.7	69.3
Medium KNN K=5	86.7	88	78.7	85.3	88	89.3	88	85.3	81.3	88	88	88	88	76	84	85.3	86.7	86.7	88	85.3	81.3	84	85.3	88	88	86.7	86.7	78.7	86.7	88	88	86.7	86.7	88	86.7	88
Coarse KNN K=10	86.7	80	82.7	86.7	77.3	89.3	78.7	84	84	77.3	78.7	78.7	76	86.7	85.3	86.7	86.7	86.7	78.7	82.7	88	84	86.7	74.7	77.3	85.3	78.7	84	84	77.3	77.3	76	86.7	77.3	86.7	76
Narrow NN	73.3	89.3	76	80	84	89.3	89.3	84	73.3	88	89.3	86.7	89.3	77.3	74.7	73.3	74.7	80	84	81.3	78.7	81.3	72	89.3	89.3	74.7	89.3	78.7	81.3	86.7	89.3	89.3	77.3	89.3	84	89.3
Medium NN	74.7	89.3	73.3	77.3	89.3	89.3	89.3	84	72	89.3	89.3	89.3	89.3	80	73.3	72	80	77.3	89.3	81.3	76	80	70.7	89.3	89.3	70.7	89.3	81.3	81.3	89.3	89.3	89.3	76	89.3	88	89.3
Wide NN	82.7	89.3	77.3	84	86.7	89.3	86.7	84	77.3	89.3	89.3	86.7	89.3	76	76	74.7	82.7	77.3	89.3	84	74.7	84	72	89.3	89.3	74.7	89.3	80	81.3	89.3	89.3	89.3	77.3	89.3	88	86.7
Bilayered NN	74.7	88	74.7	78.7	89.3	89.3	89.3	84	72	88	89.3	84	89.3	74.7	73.3	73.3	78.7	76	86.7	88	77.3	78.7	74.7	89.3	89.3	80	89.3	78.7	81.3	89.3	89.3	89.3	81.3	89.3	81.3	89.3
Trilayered NN	81.3	89.3	76	80	84	89.3	89.3	84	74.7	89.3	89.3	89.3	89.3	73.3	77.3	73.3	84	80	81.3	85.3	77.3	78.7	70.7	89.3	89.3	77.3	86.7	82.7	81.3	86.7	89.3	89.3	73.3	89.3	90.7	89.3
Fine Tree	81.3	89.3	82.7	76	81.3	89.3	86.7	84	80	89.3	89.3	84	88	80	74.7	73.3	80	81.3	86.7	85.3	82.7	80	80	88	86.7	74.7	86.7	78.7	81.3	85.3	88	84	80	84	77.3	84
Medium Tree	81.3	89.3	82.7	76	81.3	89.3	86.7	84	80	89.3	89.3	84	88	80	74.7	73.3	80	81.3	86.7	85.3	82.7	80	80	88	86.7	74.7	86.7	78.7	81.3	85.3	88	84	80	84	77.3	84
Coarse Tree	81.3	85.3	86.7	77.3	81.3	85.3	85.3	86.7	80	84	85.3	82.7	85.3	81.3	74.7	78.7	80	82.7	82.7	85.3	82.7	78.7	80	84	84	77.3	84	78.7	82.7	84	84	81.3	80	80	77.3	81.3
average	81.7143	86.6571	78.1143	81.05	83.4143	88.3571	86.2857	83.8143	78.3786	86.2714	86.65	84.5857	86.3714	79.9	78.6643	77.5214	81.0643	80.5714	84.8643	83.8929	80.8643	81.5286	78.2929	86.1857	85.9929	79.0571	85.8143	79.2571	81.1286	85.5143	86.1786	85.1286	80.4714	85.3214	83.5286	84.1857
